# Supplementary material for: Variation and Selection in the Putative Sperm-Binding Region of ZP3 in Muroid Rodents: A Comparison between Cricetids and Murines
Source: Genes (Basel). 2021 Sep 20;12(9):1450. doi: 10.3390/genes12091450 (PMC8469249; doi:10.3390/genes12091450)
Supplement: Supplementary file 1 [file genes-12-01450-s001.zip]

Archive with 1 entries (1 files):
- genes-1326298-supplementary.pdf
